# Supplementary material for: Spatio-temporal epidemiology of the cholera outbreak in Papua New Guinea, 2009–2011
Source: BMC Infect Dis. 2014 Aug 20;14:449. doi: 10.1186/1471-2334-14-449 (PMC4158135; doi:10.1186/1471-2334-14-449)
Supplement: Supplementary file 2 — Additional file 2: Table S1: Additional details for the clusters shown in Figure 3. (ODS 16 KB) [file 12879_2014_3761_MOESM2_ESM.ods]

## Sheet: Sheet1
Cluster Number	Latitude	Longitude	Radius (km)	Start Date	End Date	p-value	Observed	Expected
1	-8.55	143.22	98.8	10/24/2010	12/21/2010	1.00E-17	1536	371.96
2	-6.02	145.88	89.83	9/24/2009	4/29/2010	1.00E-17	1426	421.2
3	-4.83	145.78	66.9	9/24/2009	1/26/2010	1.00E-17	1000	258.26
4	-3.55	143.62	82.64	11/6/2009	2/16/2010	1.00E-17	677	119.77
5	-10.08	148.18	8.26	6/2/2010	6/23/2010	1.00E-17	565	85.04
6	-3.95	144.52	69.04	11/6/2009	2/23/2010	1.00E-17	689	131.54
7	-5.06	154.57	0	3/16/2011	4/13/2011	1.00E-17	215	5.44
8	-4.42	143.87	33.79	11/6/2009	12/30/2009	1.00E-17	368	38.43
9	-6.02	147.17	81.74	7/22/2009	10/21/2009	1.00E-17	316	26.86
10	-8.77	146.55	65.97	6/23/2010	7/31/2010	1.00E-17	359	38.25
11	-6.2	141.95	0	5/5/2010	5/30/2010	1.00E-17	271	23.63
12	-10.67	150.05	39.39	6/8/2010	6/25/2010	1.00E-17	325	38.55
13	-9.51	147.22	7.75	12/6/2010	3/21/2011	1.00E-17	1135	489.24
14	-7.05	147.03	0	7/22/2010	10/18/2010	1.00E-17	232	42.97
15	-5.87	148	0	8/4/2010	8/19/2010	1.00E-17	72	2.1
16	-7.65	144.28	86.57	11/28/2010	12/27/2010	1.00E-17	146	20.49
17	-7.95	145.75	0	12/21/2010	1/10/2011	1.00E-17	59	4.11
18	-8.78	148.25	0	6/5/2010	6/10/2010	0.02	6	0.25
Additional file 2: Table S1: Additional details for the clusters shown in Figure 3
